# Supplementary material for: Understanding the Costs of Surgery: A Bottom-Up Cost Analysis of Both a Hybrid Operating Room and Conventional Operating Room
Source: Int J Health Policy Manag. 2020 Jul 27;11(3):299–307. doi: 10.34172/ijhpm.2020.119 (PMC9278478; doi:10.34172/ijhpm.2020.119)
Supplement: Supplementary file 1 — Calculation Model. [file ijhpm-11-299-s001.xlsm]

## Sheet: Instructions
				Costing tool to calculate costs of a conventional OR and a hybrid OR
				This costing tool is a supplement of the article "Understanding the costs of surgery: a bottom-up cost analysis of both a hybrid and conventional operating room".
				This study aimed to perform a comprehensive bottom-up cost-analysis to inform clinicians and policy makers on the costs and cost drivers of an (hybrid) OR
				as a first step in evaluating the added value of the hybrid OR. This costing tool enables usage and adjustment of the input parameters to a specific hospital or
	Instructions			country setting It is developed to provide insight in the costs and cost drivers of the conventional and hybrid OR.
				The menu on the left side can be used to navigate trough the costing tool.
				* In the sheet 'input parameters' and 'cost parameters' all input variables are provided. All cells highlighted in blue can be adapted to country or site specific values.
	Input parameters			* The 'results' sheet provides the total annual and per minute costs for the different cost categories (construction, inventory, personnel and overhead) and the total
				per minute costs for both the conventional and hybrid OR.
				* The sheet 'figures' shows (1) the annual fixed costs of the conventional and hybrid OR; (2) the total costs per minute for the conventional and hybrid OR;
				(3) the costs per minute for the conventional and hybrid OR for different utilization rates of the OR; (4) the costs per minute for the hybrid OR for different utilization
	Cost parameters			rate of the fixed C-arm.
	Results
	Figures

## Sheet: Input
				Input parameters
				1. Construction			Original value in model	Source original value	Min	Max
					Surface conventional OR (m2)	48.52	48.52		40.6	57
					Surface hybrid OR (m2)	85.36	85.36		52.3	106.2
	Instructions
					Lifespan of buildings (year)	25	25	Manual for cost research in the Netherlands
					Annual interest rate (%)	0.042	0.042	Manual for cost research in the Netherlands
					Maintenance costs (%)	0.05	0.05	Manual for cost research in the Netherlands
	Input parameters				Annuity	15.297
				2. Inventory
	Cost parameters				Depreciation period of inventory (year)	10	10	Manual for cost research in the Netherlands
					Annual interest rate (%)	0.042	0.042	Manual for cost research in the Netherlands
					Maintenance costs (%)	0.05	0.05	Manual for cost research in the Netherlands
					Maintenance costs for advanced imaging technologies (%)	0.08	0.08	Manual for cost research in the Netherlands
	Results				Annuity	8.03074
				3. Personnel
	Figures				Conventional OR
					Surgeon	1	1	Based on participating hospitals
					OR assistant	3	3	Based on participating hospitals
					Anesthesist	0.5	0.5	Based on participating hospitals
					Anesthetic assistant	1	1	Based on participating hospitals
					Hybrid OR
					Surgeon	1	1	Based on participating hospitals
					OR assistant	3	3	Based on participating hospitals
					Anesthesist	0.5	0.5	Based on participating hospitals
					Anesthetic assistant	1	1	Based on participating hospitals
					Technician	1	1	Based on participating hospitals
				4. Overhead
					Overhead over direct costs*	0.38	0.38	Manual for cost research in the Netherlands
					* personnel and construction costs
				5. Utilization of ORs					Min	Max
					Available hours of OR per year	2040	2040	Assumption
					Utilization rate conventional OR	0.915	0.915	Based on participating hospitals	0.87	0.96
					Utilization rate hybrid OR	0.4328	0.4328	Based on participating hospitals	0.1437	0.549
								0.2

## Sheet: Costs
				Cost parameters
				1. Construction			Original value in model	Source original value	Min	Max	Original value in model
					Cost for a m2 of OR	12803.6	12803.6	Based on participating hospitals	10064	14768	10064	14768
					Total costs conventional OR	621231			408598	841776
	Instructions				Total costs hybrid OR	1.09292e+06			526347	1.56836e+06
				2. Inventory			Original value in model		Min	Max	Original value in model
	Input parameters				Conventional OR
					General inventory	230421	230421	Based on participating hospitals	x	x	190027	255000
					Anesthesia	128308	128308	Based on participating hospitals	x	x	65000	177052
					OR lights	38591.8	38591.8	Based on participating hospitals	x	x	20030.3	73133.6
	Cost parameters				Arm pendants	69262	69262	Based on participating hospitals	x	x	40000	96450
					OR table	105981	105981	Based on participating hospitals	x	x	50000	155160
					Image routing system	76811.8	76811.8	Based on participating hospitals	x	x	0	122059
	Results				Hybrid OR
					General inventory	244421	244421	Based on participating hospitals	x	x	190027	296500
					Anesthesia	128308	128308	Based on participating hospitals	x	x	65000	177052
					OR lights	42597.8	42597.8	Based on participating hospitals	x	x	32000	73133.6
	Figures				Arm pendants	94789.3	94789.3	Based on participating hospitals	x	x	56000	135333
					OR table	265222	265222	Based on participating hospitals	x	x	215000	307131
					Image routing system	93125.9	93125.9	Based on participating hospitals	x	x	0	150000
					X-ray radiation protection aprons	18383.9	18383.9	Based on participating hospitals	x	x	13353.5	23682
					C-arm cone-beam CT	1.36155e+06	1.36155e+06	Based on participating hospitals	x	x	1.12565e+06	1550000
				3. Personnel					Min	Max	Original value in model
					Surgeon	119.154	119.154	Manual for cost research in the Netherlands	117.593	120.715	117.593	120.7
					OR assistant	37.45	37.45	Collective Labor Agreements academic and general hospitals	36.84	38.06	36.84	38.06
					Anesthesist	119.154	119.154	Manual for cost research in the Netherlands	117.593	120.715	117.593	120.7
					Anesthetic assistant	37.45	37.45	Collective Labor Agreements academic and general hospitals	36.84	38.06	36.84	38.06
					Technician	37.45	37.45	Collective Labor Agreements academic and general hospitals	36.84	38.06	36.84	38.06
					Total costs conventional OR	328.531			323.749	333.312
					Total costs hybrid OR	365.981			360.589	371.372

## Sheet: Results
				Results
						Conventional OR	Min	Max	Hybrid OR	Min	Max
				1. Construction
					Annual	71672.8	47140.9	97117.6	126092	60725.9	180945
	Instructions				Per minute	0.639958	0.420916	0.867152	2.38023	1.14632	3.41569
				2. Inventory
					Annual	113330	63710.3	153379	433241	329938	519947
	Input parameters				Per minute	1.01191	0.568863	1.36951	8.17826	6.22821	9.81501
				3. Personnel
					Per minute	5.47551	5.39582	5.5552	6.09968	6.00982	6.18953
	Cost parameters
				4. Overhead
					4.1 overhead construction (annual)	27235.7	17913.5	36904.7	47915	23075.8	68759.3
					4.1 overhead construction (per minute)	0.243184	0.159948	0.329518	0.904488	0.435601	1.29796
	Results				4.2 overhead personnel (per minute)	2.08069	2.05041	2.11098	2.31788	2.28373	2.35202
					Total (per minute)	2.32388	2.21036	2.44049	3.22236	2.71933	3.64999
				Total annual		212238	128765	287401	607248	413739	769652
	Figures
				Total per minute		9.45126	8.59596	10.2324	19.8805	16.1037	23.0702

## Sheet: Figures
				Figures
				Annual fixed costs									Costs per minute
	Instructions
	Input parameters
	Cost parameters
				The inner circle shows the distribution of the costs for the conventional OR									The per minute costs per OR
	Results			where the outer circle shows the distribution of the costs for the hybrid OR
				Costs of the conventional and hybrid OR by utilization rate of the OR									Costs of the hybrid OR by utilization rate C-arm
	Figures
				Assuming the utilization rate of the C-arm is 100%, meaning the fixed C-arm									Assuming the utilization rate of the hybrid OR is				0.4328
				is used during every procedure performed in the hybrid OR.									You can change the utilization rate of the hybrid OR in the input tab.
						Costs per minute	Costs per minute
					Utilization rate	conventional OR	hybrid OR
			Basecase values		0.915		19.8805
												utilization rate c-arm				utilization rate c-arm	costs per minute hybrid OR
			Scenario values		0.1	24.8959	58.0293					100				10	135.601
					0.2	16.2261	33.2234									20	78.7246
					0.3	13.3361	24.9548					default				30	59.7658
					0.4	11.8911	20.8205					100				40	50.2864
					0.5	11.0242	18.3399									50	44.5987
					0.6	10.4462	16.6862									60	40.807
					0.7	10.0333	15.505									70	38.0986
					0.8	9.72367	14.619									80	36.0673
					0.9	9.48284	13.93									90	34.4874
					1	9.29018	13.3787									100	33.2234
